# Supplementary material for: Optimal aspiration pressure of suction pump for oocyte retrieval in infertile patients undergoing in vitro fertilization
Source: PLoS One. 2025 Jan 27;20(1):e0317812. doi: 10.1371/journal.pone.0317812 (PMC11771860; doi:10.1371/journal.pone.0317812)
Supplement: S1 Dataset — (XLSX) [file pone.0317812.s002.xlsx]

## Sheet: Sheet1
ID	Pump_pre	Pump_pre_cat	AGE	AMH	AFC	BMI	Dx_1_cate	Dx_2_cate	Dx_3_cate	Dx_male	Dx_EMS	Dx_Ovul	Dx_DOR	Dx_tubal	Dx_ut	Dx_unexplained	Number_of_retrieved_oocytes	Number of good grade embryo	Number of Fractured oocyte	Number of mature oocytes	IVF_ICSI	Number of total embryo	Stimulation_days	Total_gonadotropin_dose	Number of follicle size >14	Infertility 0: primary 1: Secondary	First_ET_of_the_cycle 0: no 1: yes	Clinical preg of first ET 0: no 1: yes	Live birth of first ET 0: no 1: yes	ET_number	Number of good grade embryo	Number of moderate grade embryo	Number of poor grade embryo	Grade of embryo (0: good, 1: other)	Previous live birth 0: no 1: yes	ET_mode_of the first ET cycle 0: fresh 1: FER	Type of embryo 0:cleaved-stage 1:blastocyst
1	150	1	30	5.48	5	18.18	7	3		0	0	1	0	0	0	1	2	2	0	2	Standard IVF	2	14	2100	3	0	0
2	150	1	35	12.37	18	19.4	1	7		1	0	0	0	0	0	1	20	9	0	18	ICSI	15	11	1650	10	0	0
3	150	1	42	1.07	8	18.98	7	6		0	0	0	0	0	1	1	6	2	0	6	Standard IVF	4	10	3750	5	0	1	1	1	2	2	0	0	0	0	0	0
4	150	1	39	0.71	8	26.03	4	1	5	1	0	0	1	1	0	0	9	0	0	8	ICSI	6	12	5400	4	1	0
5	150	1	42	1.44	2	18.18	5	6		0	0	0	0	1	1	0	3	0	1	2	ICSI	0	8	1650	2	0	0
6	150	1	39	2.83	9	19.57	1			1	0	0	0	0	0	0	7	0	0	5	ICSI	3	7	2625	4	0	0
7	150	1	39	4.31	14	19.01	2			0	1	0	0	0	0	0	21	5	0	10	ICSI	10	10	3450	5	0	0
8	150	1	39	3.5	15	18.18	6			0	0	0	0	0	1	0	12	2	0	8	ICSI	7	8	2400	4	0	0
9	150	1	34	1.01	3	24.98	5	4		0	0	0	1	1	0	0	2	0	0	1	ICSI	1	5	1875	1	1	0
10	150	1	31	1.92	17	22.39	1		7	1	0	0	0	0	0	1	10	2	0	5	ICSI	6	10	2700	1	0	1	0	0	2	1	1	0	0	0	1	0
11	150	1	41	0.65	7	28.6	2	5	6	0	1	0	0	1	1	0	3	2	0	2	ICSI	2	7	3150	2	0	0
12	150	1	41	1.8	11	20.05	2	1		1	1	0	0	0	0	0	1	0	0	0	ICSI	1	1	150	1	0	0
13	150	1	41	1.8	8	25.32	2	1		1	1	0	0	0	0	0	9	1	0	7	ICSI	3	7	1275	4	0	0
14	150	1	39	1.89	15	21.74	1			1	0	0	0	0	0	0	10	0	2	5	ICSI	4	5	1200	2	1	1	1	1	3	3	0	0	0	1	1	0
15	150	1	38	2.74	5	22.7	7			0	0	0	0	0	0	1	20	9	0	19	Standard IVF	11	12	4650	4	0	1	0	0	2	2	0	0	0	0	1	1
16	150	1	41	1.79	8	26.03	6	1		1	0	0	0	0	1	0	8	2	0	3	ICSI	6	8	3000	2	0	0
17	150	1	44	0.08	1	28.6	4	1		1	0	0	1	0	0	0	2	0	0	2	ICSI	2	10	4200	1	0	1	0	0	2	0	1	1	1	0	0	0
18	150	1	38	2.2	8	24.38	7			0	0	0	0	0	0	1	10	3	0	9	Standard IVF	6	11	3000	5	1	0
19	150	1	42	0.58	8	18.18	7	1		1	0	0	0	0	0	1	5	1	0	4	Standard IVF	3	6	2700	3	0	0
20	150	1	31	8.17	38	25.43	3			0	0	1	0	0	0	0	9	0	0	9	Standard IVF	5	21	3525	2	1	0
21	150	1	39	0.69	17	23.33	6			0	0	0	0	0	1	0	9	0	0	4	ICSI	7	6	1800	3	0	0
22	150	1	41	0.1	2	32.88	2	4		0	1	0	1	0	0	0	1	0	0	1	ICSI	1	1	150	1	0	0
23	150	1	35	0.78	12	18.18	4			0	0	0	1	0	0	0	7	0	0	3	ICSI	5	5	1875	2	0	0
24	150	1	42	0.1	8	33.12	4			0	0	0	1	0	0	0	1	0	0	1	ICSI	0	2	300	1	0	0
25	150	1	31	5.48	24	20.25	6	3		0	0	1	0	0	1	0	4	2	0	3	Standard IVF	2	13	1950	1	0	0
26	150	1	40	0.53	6	25.32	2			0	1	0	0	0	0	0	7	0	2	3	ICSI	3	14	5325	2	0	0
27	150	1	41	0.1	5	22.38	2	4		0	1	0	1	0	0	0	4	1	0	4	ICSI	4	5	825	1	0	0
28	150	1	31	7.92	28	26.36	3	6		0	0	1	0	0	1	0	14	5	0	13	Standard IVF	10	8	975	3	1	1	0	0	1	1	0	0	0	1	0	1
29	150	1	42	0.58	8	20.13	4	1		1	0	0	1	0	0	0	4	0	0	1	ICSI	2	6	2700	3	0	0
30	150	1	42	0.1	1	18.77	2	4		0	1	0	1	0	0	0	2	1	0	2	ICSI	2	4	600	1	0	0
31	150	1	37	1.4	4	22.38	2	4		0	1	0	1	0	0	0	2	1	0	2	ICSI	1	9	3375	1	0	0
32	150	1	30	0.08	1	21.11	5	4		0	0	0	1	1	0	0	1	1	0	1	ICSI	1	2	300	1	0	0
33	150	1	42	0.1	2	32.88	2	4		0	1	0	1	0	0	0	1	1	0	1	ICSI	1	7	1050	1	0	0
34	150	1	35	0.78	10	22.38	4			0	0	0	1	0	0	0	12	0	0	5	ICSI	5	6	2250	1	0	0
35	150	1	31	4.27	16	19.7		1		1	0	0	0	0	0	0	14	3	1	9	ICSI	7	7	1050	6	0	1	0	0	1	1	0	0	0	0	1	1
36	150	1	36	2.65	11	22.38	7			0	0	0	0	0	0	1	7	1	0	7	Standard IVF	4	6	900	2	0	1	1	1	3	1	2	0	0	0	0	0
37	150	1	41	1.73	9	25.32	7			0	0	0	0	0	0	1	5	0	0	4	Standard IVF	4	7	1350	3	0	1	0	0	3	1	2	0	0	0	0	0
38	150	1	35	9.58	21	22.38	3	6		0	0	1	0	0	1	0	2	0	0	1	Standard IVF	1	8	950	12	0	0
39	150	1	43	0.58	5	18.18	4			0	0	0	1	0	0	0	5	0	0	3	ICSI	3	8	3600	2	0	0
40	150	1	31	4.27	3	28.31		1		1	0	0	0	0	0	0	4	2	0	4	ICSI	4	4	600	2	0	0
41	150	1	40	2.62	5	19.57	4			0	0	0	1	0	0	0	11	2	0	10	Standard IVF	9	10	3150	3	0	1	0	0	2	2	0	0	0	0	0	0
42	150	1	34	4.1	11	20.9	1			1	0	0	0	0	0	0	13	0	0	9	Standard IVF	3	11	2325	5	0	1	0	0	2	0	1	1	1	0	0	0
43	150	1	42	0.1	2	21.74	2	4		0	1	0	1	0	0	0	4	0	0	4	ICSI	2	6	900	3	0	0
44	150	1	37	5.18	20	32.88	3			0	0	1	0	0	0	0	6	1	0	4	Standard IVF	4	9	2250	3	0	1	0	0	3	1	2	0	0	0	0	0
45	150	1	36	3.83	7	20.13	3			0	0	1	0	0	0	0	3	0	0	3	Standard IVF	1	8	1200	4	0	1	0	0	1	0	0	1	1	0	0	0
46	150	1	35	0.78	11	22.32	4			0	0	0	1	0	0	0	15	3	0	7	ICSI	5	7	2625	3	0	0
47	150	1	42	0.1	2	20.9	2	4		0	1	0	1	0	0	0	2	0	1	1	ICSI	1	5	750	1	0	0
48	150	1	37	7.67	16	22.31	6			0	0	0	0	0	1	0	6	2	0	6	Standard IVF	5	9	2400	3	0	1	0	0	2	2	0	0	0	0	0	0
49	150	1	42	1.73	5	26.36	7			0	0	0	0	0	0	1	5	0	0	5	Standard IVF	3	8	3600	1	0	0
50	150	1	36	9.58	38	22.38	5	3		0	0	1	0	1	0	0	2	0	0	1	Standard IVF	0	7	1050	5	0	0
51	150	1	41	14.92	28	26.36	3			0	0	1	0	0	0	0	11	1	0	7	Standard IVF	5	9	1350	5	0	0
52	150	1	38	0.69	7	20.9	4			0	0	0	1	0	0	0	5	0	0	5	ICSI	5	10	4500	1	0	0
53	150	1	33	2	10	19.68	1			1	0	0	0	0	0	0	8	1	0	6	ICSI	6	8	1500	5	0	1	1	1	2	1	1	0	0	0	0	0
54	150	1	33	3.3	15	21.78	5			0	0	0	0	1	0	0	16	3	0	8	Standard IVF	4	7	1312.5	4	0	1	0	0	2	2	0	0	0	0	0	0
55	150	1	36	3.83	12	24.72			3	0	0	1	0	0	0	0	18	4	0	14	Standard IVF	10	8	2400	3	0	0
56	150	1	31	4.27	21	33.12	7			0	0	0	0	0	0	1	12	4	0	10	ICSI	8	9	1350	6	0	0
57	150	1	38	3.39	20	22.7	1			1	0	0	0	0	0	0	23	0	0	21	Standard IVF	9	8	1800	9	0	1	0	0	2	1	1	0	0	0	1	0
58	150	1	43	3.92	6	24.02	4	2		0	1	0	1	0	0	0	5	2	0	3	ICSI	3	13	3600	4	0	1	0	0	3	3	0	0	0	0	1	0
59	150	1	42	1.73	5	25.52	7			0	0	0	0	0	0	1	6	2	1	4	ICSI	3	7	3150	4	0	0
60	150	1	36	9.58	5	22.76	3	6	5	0	0	1	0	1	1	0	8	0	0	5	Standard IVF	3	8	1800	8	0	0
61	150	1	42	0.1	3	20.13	2	4		0	1	0	1	0	0	0	1	0	0	1	ICSI	1	5	750	1	0	0
62	150	1	37	0.76	6	20.73	2	4		0	1	0	1	0	0	0	3	1	0	3	ICSI	2	9	4050	4	0	0
63	150	1	32	0.96	4	24.24	4			0	0	0	1	0	0	0	1	0	0	1	ICSI	1	8	3600	2	0	1	0	0	1	0	1	0	1	0	0	0
64	150	1	41	0.53	6	32.88	2			0	1	0	0	0	0	0	5	1	0	4	ICSI	2	9	4050	3	0	0
65	150	1	37	1.34	10	26.06			3	0	0	1	0	0	0	0	6	2	0	4	ICSI	4	10	3600	1	0	0
66	150	1	39	0.69	9	25.18	4			0	0	0	1	0	0	0	3	0	0	3	ICSI	3	11	4950	4	0	1	0	0	2	0	1	1	1	0	0	0
67	150	1	41	1.45	13	22.1	6			0	0	0	0	0	1	0	4	0	1	2	ICSI	2	6	2325	2	0	0
68	150	1	32	0.96	4	19.81	4			0	0	0	1	0	0	0	1	0	0	1	ICSI	1	4	600	2	0	0
69	150	1	41	1.12	9	25.1	5	4		0	0	0	1	1	0	0	3	0	0	1	ICSI	0	10	4500	3	0	0
70	150	1	39	0.01	1	26.36	4	2		0	1	0	1	0	0	0	1	0	0	1	ICSI	1	13	5850	1	1	1	0	0	1	0	0	1	1	1	0	0
71	150	1	41	9.14	24	22.1	3			0	0	1	0	0	0	0	8	0	0	5	Standard IVF	3	11	1650	5	0	0
72	150	1	44	0.76	5	21.78	4	5		0	0	0	1	1	0	0	1	0	0	1	ICSI	1	4	600	3	1	0
73	150	1	32	0.96	5	22.92	4			0	0	0	1	0	0	0	3	1	0	3	ICSI	3	2	300	1	0	1	1	1	2	2	0	0	0	0	1	0
74	150	1	32	1.09	6	22.14	2			0	1	0	0	0	0	0	5	0	0	3	ICSI	3	8	3000	2	0	1	1	1	2	0	2	0	1	0	1	0
75	150	1	36	5.65	20	29.6	3	1		1	0	1	0	0	0	0	13	0	0	9	ICSI	6	9	1725	11	0	0
76	150	1	27	11.76	36	24.72	3	1		1	0	1	0	0	0	0	26	0	0	11	ICSI	6	8	1125	17	0	0
77	150	1	38	7.67	12	25.67	6			0	0	0	0	0	1	0	12	6	0	10	Standard IVF	8	9	2700	8	0	0
78	150	1	43	0.1	4	25.39	4			0	0	0	1	0	0	0	3	0	0	3	ICSI	3	1	150	1	0	0
79	150	1	33	3.25	24	22		3		0	0	1	0	0	0	0	11	1	0	9	Standard IVF	6	15	3150	12	1	0
80	150	1	44	0.25	2	22.37	4	6		0	0	0	1	0	1	0	2	2	0	2	Standard IVF	2	10	4500	2	0	0
81	150	1	36	5.65	20	24.21	3	1		1	0	1	0	0	0	0	19	1	3	12	ICSI	10	8	1800	11	0	0
82	150	1	39	0.69	3	27.06	4			0	0	0	1	0	0	0	10	3	3	5	ICSI	4	13	5850	5	0	0
83	150	1	41	1.45	9	25.67	6			0	0	0	0	0	1	0	7	0	1	4	ICSI	2	7	3150	6	0	0
84	150	1	41	2.15	12	25.18	5	7		0	0	0	0	1	0	1	24	15	0	22	ICSI	13	14	6300	17	0	0
85	150	1	46	0.16	4	30.23	4			0	0	0	1	0	0	0	4	0	2	3	ICSI	1	10	4500	2	0	1	0	0	1	0	1	0	1	0	0	0
86	150	1	39	0.98	6	21.78	4	2		0	1	0	1	0	0	0	3	0	0	3	Standard IVF	1	10	4500	5	0	1	0	0	1	0	0	1	1	0	0	0
87	150	1	40	1.99	11	19.28	2	6		0	1	0	0	0	1	0	4	0	0	3	Standard IVF	2	7	3150	5	0	1	0	0	2	0	2	0	1	0	0	0
88	150	1	41	9.14	30	26.36	3			0	0	1	0	0	0	0	33	14	0	24	Standard IVF	17	10	2250	10	0	0
89	150	1	38	1.1	9	22.1	4			0	0	0	1	0	0	0	4	1	0	3	Standard IVF	3	8	3600	5	0	0
90	150	1	38	3.34	8	19.81	1			1	0	0	0	0	0	0	6	1	0	3	ICSI	3	9	2400	5	0	1	0	0	2	1	0	1	0	0	0	0
91	150	1	33	4.01	11	20.2	2	1		1	1	0	0	0	0	0	22	8	1	15	ICSI	14	11	2175	9	0	1	0	0	1	1	0	0	0	0	1	1
92	150	1	32	1.74	5	21.78	2	5		0	1	0	0	1	0	0	11	1	0	6	Standard IVF	4	8	2400	4	0	0
93	120	0	43	0.15	4	21.85	4		5	0	0	0	1	1	0	0	2	0	0	1	ICSI	1	5	750	2	0	0
94	120	0	35	0.24	1	22.76	4	5	6	0	0	0	1	1	1	0	1	0	0	1	ICSI	1	9	4050	1	0	0
95	150	1	47	1.09	2	17.8	4	6		0	0	0	1	0	1	0	3	0	0	2	Standard IVF	1	2	450	3	0	0
96	150	1	37	1.41	11	24.34		1		1	0	0	0	0	0	0	8	3	0	7	Standard IVF	7	9	3150	4	0	0
97	150	1	40	5.39	11	22.76	3	6	2	0	1	1	0	0	1	0	28	3	0	20	Standard IVF	13	11	3000	11	0	1	0	0	3	1	2	0	0	0	1	0
98	150	1	39	2.09	15	22.92	5			0	0	0	0	1	0	0	18	3	0	16	Standard IVF	9	9	2700	9	0	1	0	0	2	2	0	0	0	0	0	0
99	150	1	40	1.56	6	20.2	4	6		0	0	0	1	0	1	0	7	0	0	1	Standard IVF	0	10	4500	7	0	0
100	150	1	33	0.47	7	22.14	6			0	0	0	0	0	1	0	4	0	1	1	ICSI	2	10	4500	7	0	0
101	120	0	35	0.24	0	25.1	4	5	6	0	0	0	1	1	1	0	1	0	0	1	ICSI	1	17	2550	1	0	0
102	150	1	46	1.07	4	16.92	6			0	0	0	0	0	1	0	4	1	0	3	ICSI	1	7	3150	3	0	1	0	0	1	1	0	0	0	0	0	0
103	120	0	35	1.26	6	20.73	2	6		0	1	0	0	0	1	0	6	1	0	6	Standard IVF	3	8	3600	2	0	0
104	120	0	37	3.34	10	23.96	1			1	0	0	0	0	0	0	3	0	0	1	ICSI	1	10	3375	4	0	0
105	120	0	41	1.72	10	19.28	4			0	0	0	1	0	0	0	8	0	3	3	ICSI	2	10	4500	6	0	0
106	120	0	32	4.39	15	18.94	3			0	0	1	0	0	0	0	17	0	0	5	ICSI	4	9	1687.5	7	1	0
107	120	0	39	0.98	5	25.5	4	2	1	1	1	0	1	0	0	0	4	0	0	4	Standard IVF	3	10	4500	5	0	0
108	120	0	47	1.09	4	24.08		6		0	0	0	0	0	1	0	2	0	0	2	Standard IVF	2	2	450	4	0	0
109	120	0	50	0.52	1	28.18	4		6	0	0	0	1	0	1	0	1	0	0	1	Standard IVF	1	6	1350	3	0	0
110	150	1	38	12.07	21	21.85	3			0	0	1	0	0	0	0	25	15	0	21	Standard IVF	21	9	1350	15	0	0
111	150	0	37	5.65	20	25.67	3	1		1	0	1	0	0	0	0	9	0	0	8	ICSI	5	9	2025	8	0	1	0	0	3	0	0	3	1	0	0	0
112	120	0	27	1.33	4	20.63	6			0	0	0	0	0	1	0	4	0	0	3	Standard IVF	3	8	2100	1	0	1	0	0	2	0	0	2	1	0	1	0
113	120	0	41	1.9	9	20.63	5			0	0	0	0	1	0	0	15	3	0	14	Standard IVF	12	9	4050	7	0	0
114	150	1	37	2.49	4	20.58	1			1	0	0	0	0	0	0	5	0	0	5	ICSI	5	7	1575	5	1	1	1	1	2	0	2	0	1	1	0	0
115	120	0	32	1.74	8	24.08	2	1		1	1	0	0	0	0	0	10	3	0	7	ICSI	7	8	3300	4	0	0
116	120	0	40	1.99	20	24.43		6	1	1	0	0	0	0	1	0	15	1	0	10	Standard IVF	4	10	4500	13	0	0
117	120	0	34	4.2	12	28.18	3	2		0	1	1	0	0	0	0	4	1	0	4	Standard IVF	4	8	2100	8	0	1	0	0	2	2	0	0	0	0	1	0
118	120	0	37	1.52	4	22.45	7			0	0	0	0	0	0	1	10	0	0	4	Standard IVF	2	10	3000	5	0	1	0	0	2	0	1	1	1	0	1	0
119	150	1	29	4.71	17	25.44	1	5	6	1	0	0	0	1	1	0	9	3	0	6	ICSI	6	7	1050	9	0	1	0	0	1	1	0	0	0	0	0	0
120	150	1	42	1.43	10	23.96	4			0	0	0	1	0	0	0	4	1	0	2	ICSI	2	6	2700	1	0	0
121	120	0	32	5.01	18	25.72	1			1	0	0	0	0	0	0	10	0	3	4	ICSI	2	7	1575	2	0	0
122	120	0	35	1.06	4	20.02	5	4		0	0	0	1	1	0	0	8	1	0	8	Standard IVF	6	14	6300	8	0	1	1	1	3	1	2	0	0	0	0	0
123	150	1	42	0.99	6	24.08	4	1		1	0	0	1	0	0	0	3	1	0	3	ICSI	2	8	3600	3	0	0
124	120	0	38	1.86	6	29.63	1	4	6	1	0	0	1	0	1	0	5	1	0	5	Standard IVF	5	7	3150	3	0	1	0	0	3	1	2	0	0	0	0	0
125	120	0	36	0.99	6	23.45	2		6	0	1	0	0	0	1	0	6	1	0	3	Standard IVF	3	10	4500	3	0	0
126	120	0	40	1.56	6	22.31		6		0	0	0	0	0	1	0	14	3	1	10	ICSI	8	10	4500	11	0	1	0	0	3	2	1	0	0	0	1	0
127	150	1	35	0.24	1	23.07	4	5		0	0	0	1	1	0	0	1	0	0	1	Standard IVF	0	5	750	2	0	0
128	120	0	38	0.36	5	27.11	4			0	0	0	1	0	0	0	5	3	0	5	ICSI	5	12	5400	6	0	0
129	120	0	32	2.83	10	19.07	5	2		0	1	0	0	1	0	0	13	3	0	11	Standard IVF	6	7	1575	3	0	1	0	0	2	1	1	0	0	0	0	0
130	120	0	50	0.52	2	22.31	4	6		0	0	0	1	0	1	0	3	0	0	2	Standard IVF	2	3	675	4	0	0
131	150	1	32	4.14	9	22.13	2	5		0	1	0	0	1	0	0	11	5	1	8	ICSI	6	11	2775	4	0	1	0	0	2	2	0	0	0	0	0	0
132	120	0	42	0.4	3	23.43		1	4	1	0	0	1	0	0	0	7	1	0	5	ICSI	3	11	4950	3	0	1	0	0	3	0	2	1	1	0	1	0
133	120	0	38	1.86	14	22.44	1	4	6	1	0	0	1	0	1	0	9	2	0	8	Standard IVF	6	8	3600	3	0	1	0	0	2	2	0	0	0	0	0	1
134	120	0	35	2.12	8	25.44		6		0	0	0	0	0	1	0	7	1	0	7	Standard IVF	4	7	1575	2	1	1	1	1	2	1	1	0	0	1	1	0
135	120	0	37	1.52	10	23.07	7			0	0	0	0	0	0	1	6	3	0	5	ICSI	4	7	3150	3	0	0
136	150	1	42	0.99	3	24.08		4		0	0	0	1	0	0	0	5	0	0	3	ICSI	2	8	3600	1	0	0
137	150	1	38	1.01	9	25.44	1	4		1	0	0	1	0	0	0	9	0	0	4	ICSI	5	9	3750	3	0	1	0	0	2	0	1	1	1	0	1	0
138	120	0	32	5.01	22	22.32	1	3		1	0	1	0	0	0	0	27	0	9	10	ICSI	9	9	2025	12	0	0
139	150	1	43	1.43	10	23.96	4			0	0	0	1	0	0	0	11	4	0	7	ICSI	5	7	3150	10	0	0
140	120	0	47	1.09	2	20.3		6		0	0	0	0	0	1	0	3	0	0	2	Standard IVF	2	8	3600	2	0	0
141	120	0	35	1.84	4	33.08	1	2		1	1	0	0	0	0	0	15	1	6	6	ICSI	4	11	4950	4	0	1	0	0	2	2	0	0	0	0	1	0
142	120	0	36	2.92	21	25.75		6		0	0	0	0	0	1	0	14	2	0	14	ICSI	13	10	3000	7	0	1	0	0	2	2	0	0	0	0	1	1
143	120	0	42	0.3	2	25.73	5	4		0	0	0	1	1	0	0	2	0	0	1	ICSI	1	3	450	2	0	0
144	120	0	41	0.33	5	25.42	4	1	5	1	0	0	1	1	0	0	3	1	0	3	ICSI	3	9	4050	4	1	0
145	120	0	42	0.3	3	22.52	5	4		0	0	0	1	1	0	0	2	0	0	1	ICSI	1	10	1500	1	0	0
146	120	0	39	0.24	4	28.7	4		5	0	0	0	1	1	0	0	2	0	0	2	Standard IVF	1	8	900	3	0	0
147	150	1	37	0.95	5	18.67	4			0	0	0	1	0	0	0	2	1	0	1	Standard IVF	1	14	6300	1	0	0
148	150	1	42	0.99	9	19.23	6	4		0	0	0	1	0	1	0	9	0	0	6	ICSI	5	11	4950	3	0	0
149	150	1	38	1.01	7	25.44	1			1	0	0	0	0	0	0	4	0	0	2	ICSI	2	13	5850	4	0	0
150	120	0	41	0.33	6	29.78	4	1	5	1	0	0	1	1	0	0	1	1	0	1	ICSI	1	8	3600	1	1	0
151	120	0	38	1.86	14	29.26	1	4	6	1	0	0	1	0	1	0	8	3	0	8	Standard IVF	6	8	3600	3	0	0
152	120	0	42	0.27	1	23.43	4	1		1	0	0	1	0	0	0	2	0	0	2	ICSI	2	3	450	1	0	0
153	150	1	35	6.29	11	21.37	5	1		1	0	0	0	1	0	0	10	2	1	8	ICSI	7	9	2025	5	0	0
154	150	1	43	0.4	3	25.44		1	4	1	0	0	1	0	0	0	5	2	0	4	ICSI	2	9	4050	2	0	0
155	150	1	41	0.73	2	32.28	4			0	0	0	1	0	0	0	4	2	0	2	ICSI	2	7	3150	2	0	1	0	0	2	2	0	0	0	0	0	0
156	150	1	29	4.71	16	25.64	1	5	6	1	0	0	0	1	1	0	12	1	0	8	ICSI	7	7	1312.5	4	0	0
157	120	0	39	1.03	12	20.3		4		0	0	0	1	0	0	0	6	0	0	4	Standard IVF	3	4	1800	1	0	1	1	0	3	0	1	2	1	0	1	0
158	150	1	34	10.48	14	20.3	5	2		0	1	0	0	1	0	0	17	0	0	10	ICSI	8	9	1350	8	0	0
159	150	1	34	1.58	10	16.92	1			1	0	0	0	0	0	0	5	0	1	2	ICSI	2	9	2700	8	0	1	0	0	2	0	0	2	1	0	0	0
160	150	1	40	0.45	5	19.73	2	6		0	1	0	0	0	1	0	2	1	0	1	ICSI	1	6	2700	2	0	0
161	150	1	39	7.12	12	29.69	2	5		0	1	0	0	1	0	0	4	1	0	1	ICSI	3	10	1650	1	0	1	1	0	3	1	1	1	0	0	1	0
162	120	0	38	2.02	4	26.34	1			1	0	0	0	0	0	0	9	1	0	8	Standard IVF	2	11	4950	7	0	1	1	1	2	1	1	0	0	0	0	0
163	150	1	39	0.85	2	24.21	6	5		0	0	0	0	1	1	0	2	1	1	1	ICSI	1	10	4500	1	0	0
164	120	0	36	0.99	4	29.78	2	6		0	1	0	0	0	1	0	5	0	0	4	Standard IVF	3	9	4050	2	0	0
165	120	0	43	0.99	10	19.28	4			0	0	0	1	0	0	0	1	0	0	1	ICSI	1	8	3600	7	0	0
166	150	1	37	0.95	5	24.17	4			0	0	0	1	0	0	0	4	0	0	4	Standard IVF	3	14	6300	1	0	1	0	0	3	1	2	0	0	0	1	0
167	150	1	29	4.58	12	19.61	5	1		1	0	0	0	1	0	0	15	0	0	11	Standard IVF	9	7	1275	7	0	1	0	0	1	1	0	0	0	0	0	1
168	150	1	38	1.01	5	25.44	1			1	0	0	0	0	0	0	6	0	1	4	ICSI	4	10	4500	7	0	0
169	150	1	41	0.73	5	19.23	4			0	0	0	1	0	0	0	4	1	0	2	ICSI	1	7	3150	4	0	0
170	150	1	43	0.4	11	20.79	4	1		1	0	0	1	0	0	0	3	0	0	2	ICSI	2	9	4050	1	0	0
171	120	0	35	4.2	12	19.04	3	2		0	1	1	0	0	0	0	2	0	0	1	Standard IVF	0	7	2550	8	0	0
172	150	1	43	1.2	6	21.86	4	5		0	0	0	1	1	0	0	6	0	0	5	Standard IVF	2	9	4050	2	0	1	0	0	2	0	2	0	1	0	0	0
173	120	0	40	1.72	7	23.07	6			0	0	0	0	0	1	0	9	1	0	4	Standard IVF	4	8	3600	4	0	1	0	0	3	0	3	0	1	0	1	0
174	150	1	38	1.3	7	25.44	3			0	0	1	0	0	0	0	8	0	0	8	Standard IVF	5	12	5400	5	0	1	0	0	3	1	1	1	0	0	1	0
175	120	0	37	0.41	4	22.58	4	6		0	0	0	1	0	1	0	2	1	0	1	ICSI	1	8	3600	1	0	0
176	120	0	40	2.5	8	18.83	7			0	0	0	0	0	0	1	6	2	1	3	ICSI	2	10	4500	7	0	0
177	120	0	42	0.33	1	21.62	4	1	5	1	0	0	1	1	0	0	1	0	0	1	ICSI	1	2	300	1	1	0
178	150	1	42	3.53	12	19.73	4	1		1	0	0	1	0	0	0	19	3	0	11	ICSI	10	10	4500	8	0	0
179	120	0	42	0.31	1	19.67	4			0	0	0	1	0	0	0	1	0	0	1	ICSI	1	1	150	1	1	0
180	150	1	40	0.45	4	19.71	2	4		0	1	0	1	0	0	0	2	1	0	2	ICSI	2	2	300	1	0	0
181	150	1	40	3.18	6	26.13	5	6		0	0	0	0	1	1	0	3	1	0	3	Standard IVF	2	8	3600	5	1	1	0	0	2	1	1	0	0	1	1	0
182	150	1	39	0.85	5	26.34	4	6		0	0	0	1	0	1	0	3	1	0	3	ICSI	2	5	1500	3	0	1	1	1	3	3	0	0	0	0	1	0
183	120	0	33	5.76	21	33.1	1	3		1	0	1	0	0	0	0	9	4	2	6	ICSI	3	11	2475	11	0	0
184	120	0	42	0.33	2	25.75	4	1	5	1	0	0	1	1	0	0	2	0	0	1	ICSI	1	4	600	1	1	0
185	120	0	39	1.32	10	25.44	1			1	0	0	0	0	0	0	5	2	0	5	ICSI	4	11	4950	7	0	0
186	120	0	29	6.56	16	25.64	2	1		1	1	0	0	0	0	0	12	4	0	11	ICSI	11	11	2025	8	0	1	0	0	2	2	0	0	0	0	0	0
187	120	0	43	1.12	7	22.42	1	6		1	0	0	0	0	1	0	5	0	1	2	ICSI	0	10	4500	3	1	0
188	120	0	41	1.72	2	19.14	6			0	0	0	0	0	1	0	4	0	0	3	Standard IVF	2	8	3600	1	0	0
189	120	0	41	1.98	6	19.61	1	4	6	1	0	0	1	0	1	0	3	0	1	2	ICSI	1	5	2250	4	0	1	1	1	3	2	1	0	0	0	1	0
190	120	0	40	1.29	13	24.93	5			0	0	0	0	1	0	0	19	7	0	12	ICSI	9	9	4050	6	0	0
191	150	1	36	3.32	9	25.03	1	5	3	1	0	1	0	1	0	0	9	2	0	9	ICSI	9	10	3000	5	0	0
192	120	0	37	0.41	3	19.73	4	6		0	0	0	1	0	1	0	1	0	0	1	ICSI	0	7	3150	1	0	0
193	120	0	43	0.99	10	19.28	4			0	0	0	1	0	0	0	6	0	0	1	ICSI	2	7	3150	3	0	0
194	150	1	41	0.13	2	26.4	4	1		1	0	0	1	0	0	0	2	0	0	1	ICSI	1	5	750	1	0	0
195	120	0	34	3.22	7	29.26	1			1	0	0	0	0	0	0	8	0	0	7	ICSI	4	9	2700	1	0	0
196	120	0	39	1.81	10	22.42		4		0	0	0	1	0	0	0	6	0	0	4	Standard IVF	1	5	2250	1	0	0
197	120	0	40	1.26	12	25.64	6			0	0	0	0	0	1	0	6	1	0	3	ICSI	2	6	2700	4	0	0
198	150	1	49	0.21	2	25.03	4	6		0	0	0	1	0	1	0	2	1	0	2	ICSI	1	5	750	1	0	0
199	120	0	49	0.02	1	19.73	4	6		0	0	0	1	0	1	0	1	0	0	1	ICSI	0	6	900	1	0	0
200	150	1	38	4.24	16	26.74	2	6		0	1	0	0	0	1	0	10	4	0	8	Standard IVF	7	6	1350	3	0	1	1	0	2	2	0	0	0	0	0	0
201	150	1	44	1.2	6	22.42	4	5	6	0	0	0	1	1	1	0	7	0	1	2	ICSI	2	10	4500	2	0	0
202	120	0	45	1.3	7	22.88	4			0	0	0	1	0	0	0	7	2	0	7	ICSI	4	7	3150	4	0	0
203	120	0	41	1.72	10	19.1	6			0	0	0	0	0	1	0	3	0	0	1	ICSI	1	8	3600	3	0	0
204	120	0	41	2.58	14	22.52	5	2	1	1	1	0	0	1	0	0	4	0	0	2	Standard IVF	2	8	3000	6	1	1	0	0	2	0	1	1	1	1	0	0
205	120	0	42	0.67	8	22	4			0	0	0	1	0	0	0	1	0	0	0	ICSI	1	6	2700	1	0	0
206	120	0	37	2.32	11	18.5	2	6		0	1	0	0	0	1	0	9	0	0	9	Standard IVF	2	10	4500	8	0	0
207	120	0	40	1.81	10	25.64	7			0	0	0	0	0	0	1	8	0	1	7	ICSI	4	9	4050	6	0	0
208	120	0	45	1.3	11	25.2	4			0	0	0	1	0	0	0	10	0	0	7	ICSI	4	10	4500	4	0	0
209	120	0	41	1.72	10	19.14	6			0	0	0	0	0	1	0	9	1	0	6	ICSI	5	8	3600	3	0	0
210	150	1	30	11.55	28	26.74	5	2		0	1	0	0	1	0	0	36	16	0	33	Standard IVF	24	9	1200	14	0	0
211	150	1	49	0.21	1	27.03	6	4	5	0	0	0	1	1	1	0	1	1	0	1	ICSI	1	4	600	1	0	1	0	0	1	1	0	0	0	0	1	0
212	150	1	48	0.02	1	25.03	4	6		0	0	0	1	0	1	0	1	0	0	1	ICSI	1	6	900	1	0	0
213	150	1	40	0.2	6	22.52	6	2		0	1	0	0	0	1	0	2	0	0	0	ICSI	1	2	300	1	0	0
214	150	1	43	0.86	9	34.28	4	1		1	0	0	1	0	0	0	11	4	2	9	ICSI	8	11	4950	6	0	0
215	120	0	43	0.36	5	18.11	4			0	0	0	1	0	0	0	3	0	0	2	ICSI	1	12	5400	2	0	1	0	0	1	0	0	1	1	0	0	0
216	120	0	27	0.46	0	20.55	2	4		0	1	0	1	0	0	0	6	1	0	4	Standard IVF	4	12	5400	2	0	0
217	150	1	41	0.13	3	23.36	4	1		1	0	0	1	0	0	0	5	0	1	1	ICSI	3	11	4950	3	0	0
218	120	0	38	0.5	4	26.34	4			0	0	0	1	0	0	0	1	1	0	1	ICSI	1	2	300	3	0	0
219	120	0	40	1.26	6	25.64	6			0	0	0	0	0	1	0	4	0	0	0	ICSI	0	6	2700	1	0	0
220	150	1	48	0.02	2	28.62	4	6		0	0	0	1	0	1	0	2	0	0	1	ICSI	1	5	750	2	0	1	0	0	3	1	2	0	0	0	1	0
221	120	0	45	2.18	2	17.37	4			0	0	0	1	0	0	0	7	2	0	5	ICSI	3	7	3150	2	0	0
222	150	1	41	3.18	4	19.61	5			0	0	0	0	1	0	0	6	0	0	5	Standard IVF	4	6	2700	4	1	0
223	120	0	41	2.58	10	19.81	5	2	1	1	1	0	0	1	0	0	7	0	0	3	Standard IVF	3	7	3150	2	1	0
224	150	1	38	0.87	3	28.4	4	1		1	0	0	1	0	0	0	4	0	0	3	ICSI	1	7	3150	2	0	0
225	150	1	38	1.44	10	18.43	4			0	0	0	1	0	0	0	10	0	0	6	Standard IVF	6	8	3525	5	0	0
226	150	1	37	8.61	29	25.01	3	6		0	0	1	0	0	1	0	18	3	0	12	Standard IVF	10	7	1050	9	0	1	1	0	1	1	0	0	0	0	1	1
227	120	0	36	7.71	56	28.62	3	6		0	0	1	0	0	1	0	7	0	0	1	ICSI	2	7	1050	10	0	0
228	150	1	44	2.02	3	27.73	4	5		0	0	0	1	1	0	0	14	1	0	9	ICSI	7	11	4950	2	0	0
229	150	1	45	1.03	0	27.76	1	6		1	0	0	0	0	1	0	2	1	0	2	ICSI	1	11	4950	4	0	0
230	120	0	44	1.41	7	21.88	1			1	0	0	0	0	0	0	4	0	0	2	ICSI	0	6	2700	2	0	0
231	120	0	40	0.12	5	21.47	4	2	6	0	1	0	1	0	1	0	1	0	0	1	ICSI	1	7	3150	2	0	0
232	120	0	35	3.47	10	21.53	2			0	1	0	0	0	0	0	4	1	0	0	ICSI	2	5	1500	2	0	0
233	120	0	40	1.81	13	22.44	7			0	0	0	0	0	0	1	9	0	0	7	ICSI	4	9	4050	6	0	0
234	150	1	38	0.87	8	25.03	4	1		1	0	0	1	0	0	0	4	1	0	3	ICSI	3	10	4500	2	0	1	0	0	3	1	1	1	0	0	1	0
235	150	1	40	7.12	18	35.51	2	5	3	0	1	1	0	1	0	0	15	5	0	15	ICSI	13	8	1800	5	0	0
236	120	0	38	1.43	3	33.29	1			1	0	0	0	0	0	0	3	0	0	3	ICSI	3	10	4500	3	0	1	1	0	2	1	0	1	0	0	1	0
237	150	1	44	0.86	4	27.76	4	1		1	0	0	1	0	0	0	11	3	0	9	ICSI	7	12	5400	3	0	0
238	120	1	41	1.26	11	25.64	6			0	0	0	0	0	1	0	9	1	0	3	ICSI	3	9	4050	6	0	0
239	120	0	45	2.18	17	21.84	4			0	0	0	1	0	0	0	8	2	1	6	ICSI	6	6	2700	3	0	0
240	120	0	35	2	8	22	2	1		1	1	0	0	0	0	0	3	2	0	3	Standard IVF	3	8	2400	3	0	1	0	0	3	2	0	1	0	0	0	0
241	120	0	36	7.16	13	28.18	3			0	0	1	0	0	0	0	17	6	0	11	Standard IVF	10	12	2700	6	0	0
242	150	0	45	1.03	2	27	6	1		1	0	0	0	0	1	0	5	1	0	1	ICSI	1	11	4950	2	0	1	0	0	3	2	1	0	0	0	1	0
243	120	0	43	0.36	4	18.6	4			0	0	0	1	0	0	0	2	1	0	2	ICSI	1	12	5400	3	0	0
244	150	1	41	1.67	6	19.04	4			0	0	0	1	0	0	0	7	1	0	5	ICSI	4	8	3600	3	0	1	0	0	3	1	1	1	0	0	1	0
245	120	0	45	1.41	8	26.76	1			1	0	0	0	0	0	0	5	0	1	1	ICSI	1	7	3150	2	0	0
246	120	0	41	1.33	5	21.52	6	1		1	0	0	0	0	1	0	6	0	1	4	ICSI	4	9	2700	3	0	0
247	120	0	33	5.76	16	19.39	1	3		1	0	1	0	0	0	0	21	1	7	5	ICSI	2	10	2250	12	0	0
248	120	0	44	1.27	6	18.02	4			0	0	0	1	0	0	0	1	0	0	1	ICSI	1	8	3600	3	0	1	0	0	3	1	1	1	0	0	1	0
249	120	0	41	0.02	2	27.71	4	6	2	0	1	0	1	0	1	0	1	0	0	1	Standard IVF	0	11	4950	1	0	0
250	120	0	29	2.83	10	27.43	5	1		1	0	0	0	1	0	0	4	1	0	3	Standard IVF	3	7	1575	10	0	1	0	0	2	1	0	1	0	0	0	0
251	120	0	38	4	7	21.18	2	6		0	1	0	0	0	1	0	5	0	0	4	Standard IVF	4	10	2625	3	0	1	1	1	3	0	1	2	1	0	0	0
252	150	1	42	0.07	3	21.47	4			0	0	0	1	0	0	0	1	0	0	1	ICSI	1	2	300	1	0	0
253	120	0	40	0.12	3	26.58	4	2	6	0	1	0	1	0	1	0	3	0	0	2	ICSI	2	6	900	2	0	0
254	120	0	41	0.13	27	33.1	4			0	0	0	1	0	0	0	1	0	0	1	ICSI	0	6	2700	1	0	0
255	120	0	29	2.83	5	18.02	5			0	0	0	0	1	0	0	13	0	0	10	Standard IVF	4	8	3600	10	0	0
256	120	0	33	9.63	0	26.58	3	2		0	1	1	0	0	0	0	18	0	0	10	Standard IVF	3	7	937.5	12	0	0
257	120	0	44	1.27	5	20.14	4			0	0	0	1	0	0	0	5	0	1	3	ICSI	2	9	1350	5	0	0
258	150	1	42	0.07	2	26.78	4			0	0	0	1	0	0	0	1	0	0	1	ICSI	0	11	1650	2	0	0
259	120	0	41	0.73	1	21.99	4			0	0	0	1	0	0	0	2	0	0	2	Standard IVF	1	8	3600	1	0	0
260	120	0	37	1.55	1	33.1	5			0	0	0	0	1	0	0	9	1	0	8	Standard IVF	7	11	4950	4	1	0
261	150	1	41	0.13	1	25.16	4	1		1	0	0	1	0	0	0	4	0	0	4	ICSI	4	7	1050	2	0	0
262	120	0	45	2.18	10	24.32	4			0	0	0	1	0	0	0	8	0	1	5	ICSI	4	6	2700	3	0	0
263	150	1	41	0.92	2	25.09	6	4		0	0	0	1	0	1	0	2	0	0	1	ICSI	1	5	2250	1	0	0
264	120	0	42	0.53	5	17.41	4	5	6	0	0	0	1	1	1	0	5	1	0	4	ICSI	4	11	4950	3	0	1	0	0	3	1	2	0	0	0	0	0
265	120	0	47	0.91	3	21.42	4	1		1	0	0	1	0	0	0	2	1	0	2	ICSI	1	3	450	1	0	0
266	120	0	39	1.32	8	21.42	4	1		1	0	0	1	0	0	0	14	3	0	13	Standard IVF	9	4	4800	5	1	1	0	0	1	1	0	0	0	1	0	1
267	150	1	43	0.07	1	25.03	4			0	0	0	1	0	0	0	1	0	0	1	ICSI	0	2	300	2	0	0
268	120	0	45	2.18	10	17.5	4			0	0	0	1	0	0	0	8	1	0	5	ICSI	3	7	3150	3	0	0
269	120	0	32	0.61	5	17.5	7			0	0	0	0	0	0	1	1	0	0	1	ICSI	0	3	450	2	0	0
270	120	0	35	2	11	21.52	2	1		1	1	0	0	0	0	0	4	0	0	3	Standard IVF	2	7	3150	4	0	0
271	120	0	44	1.27	4	22.44	4			0	0	0	1	0	0	0	4	1	0	3	ICSI	3	8	1200	2	0	0
272	150	1	44	0.65	6	27.8	4	1		1	0	0	1	0	0	0	8	2	0	7	ICSI	4	9	4050	3	0	0
273	120	0	40	0.74	5	24.88		4	1	1	0	0	1	0	0	0	1	1	0	1	ICSI	1	7	2100	3	1	0
274	120	0	39	0.45	3	24.05	4			0	0	0	1	0	0	0	2	1	0	2	ICSI	1	6	900	1	0	0
275	120	0	35	3.47	15	19.81	2			0	1	0	0	0	0	0	6	1	0	4	ICSI	4	6	2700	4	0	0
276	120	0	39	0.87	3	23.36	4	1		1	0	0	1	0	0	0	4	0	0	3	ICSI	2	15	6750	3	0	0
277	120	0	45	2.32	27	27.76	1	6		1	0	0	0	0	1	0	13	3	0	8	ICSI	8	11	4950	6	0	0
278	120	0	33	8.92	5	33.9	3			0	0	1	0	0	0	0	12	6	0	11	Standard IVF	10	10	2250	10	0	0
279	120	0	36	7.71	0	28.18	3	6		0	0	1	0	0	1	0	15	0	0	3	ICSI	2	8	1087.5	12	0	0
280	120	0	42	0.53	7	25.09	4	2		0	1	0	1	0	0	0	3	0	0	3	ICSI	2	9	4050	3	0	0
281	120	0	34	9.63	7	26.58	3			0	0	1	0	0	0	0	6	0	0	4	ICSI	4	5	562.5	4	0	0
282	120	0	45	0.21	3	26.2	4	2		0	1	0	1	0	0	0	2	0	0	2	ICSI	1	11	4950	1	0	0
283	150	1	41	0.73	5	21.99		4		0	0	0	1	0	0	0	2	2	0	2	ICSI	2	9	1350	2	0	0
284	150	1	30	0.5	5	27	6	4		0	0	0	1	0	1	0	9	1	2	7	ICSI	7	7	3150	3	0	1	0	0	2	0	2	0	1	0	1	0
285	120	0	40	0.54	7	21	4	5		0	0	0	1	1	0	0	2	0	0	0	Standard IVF	0	6	2700	4	0	0
286	150	1	41	1.67	9	33.25	4	1		1	0	0	1	0	0	0	6	2	0	5	ICSI	4	8	3600	1	0	0
287	120	0	37	0.22	12	30	4			0	0	0	1	0	0	0	1	1	0	1	Standard IVF	1	7	3150	1	0	0
288	150	0	30	20.95	30	19.8	3			0	0	1	0	0	0	0	21	1	0	3	ICSI	7	9	1200	10	0	0
289	120	0	38	1.43	8	21.53	1	4		1	0	0	1	0	0	0	7	2	0	6	ICSI	5	8	3600	3	0	0
290	150	1	39	3.69	0	25.01	3	7		0	0	1	0	0	0	1	29	6	0	24	ICSI	21	9	2025	12	0	0
291	150	1	37	2.25	9	21	1			1	0	0	0	0	0	0	8	0	0	5	ICSI	1	10	3000	3	0	0
292	150	1	39	1.94	12	25.6	1			1	0	0	0	0	0	0	11	0	0	8	Standard IVF	5	6	2700	5	0	1	1	0	3	0	3	0	1	0	0	0
293	120	0	37	7.63	30	17.15	3			0	0	1	0	0	0	0	9	1	0	6	ICSI	3	7	937.5	1	0	1	0	0	2	2	0	0	0	0	0	0
294	120	0	38	0.97	8	24.21	2			0	1	0	0	0	0	0	3	0	0	2	ICSI	1	7	3150	3	0	0
295	120	0	42	0.73	5	21.99	1	4		1	0	0	1	0	0	0	1	0	0	1	ICSI	1	4	600	1	0	0
296	120	0	45	1.41	11	28.9	1			1	0	0	0	0	0	0	1	1	0	0	ICSI	1	11	4950	3	0	0
297	150	1	35	10.1	18	21	3			0	0	1	0	0	0	0	23	2	0	19	Standard IVF	4	9	1350	15	0	0
298	150	1	44	0.65	6	22.44	4	1		1	0	0	1	0	0	0	5	1	0	4	ICSI	3	11	4950	1	0	0
299	120	0	28	1.29	5	17.3	2			0	1	0	0	0	0	0	7	0	0	7	Standard IVF	4	7	3150	2	0	0
300	120	0	37	4.01	25	18.54	3			0	0	1	0	0	0	0	11	1	0	5	Standard IVF	4	8	1800	6	1	1	0	0	1	1	0	0	0	1	0	0
301	120	0	38	1.12	4	25.41	2			0	1	0	0	0	0	0	8	2	0	5	ICSI	4	8	3600	3	0	1	1	0	2	2	0	0	0	0	0	0
302	120	0	39	0.45	7	24.05	4			0	0	0	1	0	0	0	2	0	0	1	ICSI	1	1	150	1	0	0
303	120	0	36	3.93	7	21.9	7			0	0	0	0	0	0	1	9	3	0	8	Standard IVF	5	7	1575	3	0	0
304	120	0	45	0.21	5	26.2	4	2	6	0	1	0	1	0	1	0	4	0	0	4	ICSI	3	4	600	4	0	0
305	120	0	30	0.28	5	26.2	4	2		0	1	0	1	0	0	0	3	2	0	3	ICSI	3	7	1050	2	0	0
306	120	0	37	0.22	6	30	4			0	0	0	1	0	0	0	1	1	0	1	Standard IVF	1	6	2700	1	0	0
307	120	0	40	0.74	8	27.8		4		0	0	0	1	0	0	0	5	0	0	4	Standard IVF	4	6	2700	1	1	0
308	120	0	41	1.26	7	26.59	6			0	0	0	0	0	1	0	7	0	0	5	ICSI	4	12	5400	5	0	0
309	120	0	36	7.16	30	33.29	3			0	0	1	0	0	0	0	19	8	0	19	Standard IVF	17	17	4500	15	0	0
310	120	0	42	0.73	25	21.99	4	1		1	0	0	1	0	0	0	3	0	0	3	ICSI	2	4	600	1	0	0
311	120	0	41	1.67	8	33.25	7			0	0	0	0	0	0	1	8	3	0	7	ICSI	7	8	3600	4	0	0
312	120	0	35	3.86	11	20.42	2			0	1	0	0	0	0	0	7	0	0	2	Standard IVF	0	6	1350	3	0	0
313	120	0	44	1.27	5	21.52	4			0	0	0	1	0	0	0	3	2	0	3	ICSI	2	1	150	2	0	0
314	120	0	38	0.14	6	29.16	4			0	0	0	1	0	0	0	3	1	0	3	Standard IVF	3	13	5850	1	0	1	0	0	1	1	0	0	0	0	0	0
315	120	0	30	0.28	4	21.52	4	2		0	1	0	1	0	0	0	2	0	0	1	ICSI	1	6	900	2	0	0
316	120	0	40	0.54	3	21	4			0	0	0	1	0	0	0	2	1	0	2	ICSI	2	7	1050	1	0	0
317	120	0	38	7.63	5	17.15	3			0	0	1	0	0	0	0	13	6	0	10	ICSI	10	11	1500	12	0	0
318	120	0	38	4.01	5	18.54	3			0	0	1	0	0	0	0	12	6	0	11	Standard IVF	10	8	2400	6	1	0
319	120	0	33	1.12	5	23.9	7			0	0	0	0	0	0	1	4	0	0	3	Standard IVF	1	6	1800	2	0	1	1	0	1	0	1	0	1	0	0	0
320	120	0	40	0.65	5	19.36	4			0	0	0	1	0	0	0	2	0	0	2	ICSI	1	8	450	3	0	0
321	150	1	33	2.35	7	18.04	7			0	0	0	0	0	0	1	15	1	0	13	Standard IVF	5	8	1800	6	0	1	1	0	2	1	1	0	0	0	0	0
322	150	1	28	6.08	27	17.63	5	3		0	0	1	0	1	0	0	12	0	0	12	Standard IVF	4	8	1200	8	0	1	0	0	2	0	2	0	1	0	0	0
323	150	1	36	0.88	3	24.8	4			0	0	0	1	0	0	0	8	3	0	7	Standard IVF	7	9	4050	5	0	0
324	150	1	36	1.2	3	20.54	2			0	1	0	0	0	0	0	2	1	0	1	ICSI	1	6	2700	2	0	0
325	150	1	43	0.3	5	23.4	5	4		0	0	0	1	1	0	0	1	1	0	1	ICSI	1	4	600	3	0	0
326	120	0	43	0.55	1	27.29	4			0	0	0	1	0	0	0	1	0	0	1	Standard IVF	1	2	300	1	0	0
327	120	0	40	0.65	6	19.36	4			0	0	0	1	0	0	0	2	0	0	2	ICSI	1	2	300	2	0	0
328	120	0	35	0.44	3	20.24	7			0	0	0	0	0	0	1	3	0	0	0	ICSI	1	7	3150	2	0	0
329	150	1	36	0.75	6	21.43		2	4	0	1	0	1	0	0	0	5	0	1	1	Standard IVF	3	8	3600	2	0	0
330	150	1	40	1.48	7	21.43	4			0	0	0	1	0	0	0	5	2	0	5	Standard IVF	5	6	2700	5	0	0
331	150	1	37	2.25	12	24.7	1			1	0	0	0	0	0	0	23	1	3	17	ICSI	3	9	4050	4	0	0
332	120	0	35	0.44	3	20.24	7			0	0	0	0	0	0	1	5	4	0	5	ICSI	5	9	1350	4	0	0
333	150	1	30	0.5	7	27	6	4		0	0	0	1	0	1	0	13	4	2	1	ICSI	7	7	3150	5	0	0
334	150	1	37	2.05	3	21.9	1			1	0	0	0	0	0	0	3	0	0	1	ICSI	1	11	4950	1	0	0
335	150	1	31	0.28	3	21.9	4	2		0	1	0	1	0	0	0	3	1	0	2	ICSI	2	12	1800	3	0	0
336	150	1	39	1.94	12	25.6	7			0	0	0	0	0	0	1	11	0	0	8	Standard IVF	5	8	3600	2	0	0
337	120	0	35	4.72	9	25.64	2			0	1	0	0	0	0	0	10	2	0	8	Standard IVF	5	6	2700	2	0	0
338	150	1	36	1.2	4	20.54	2			0	1	0	0	0	0	0	2	0	0	1	ICSI	1	7	1050	1	0	0
339	120	0	34	14.46	50	25.9	3			0	0	1	0	0	0	0	20	0	0	17	Standard IVF	6	12	2100	12	0	0
340	120	0	37	4.42	33	21.13	6	3		0	0	1	0	0	1	0	20	2	0	15	Standard IVF	13	9	1687.5	14	0	0
341	120	0	42	0.68	6	18.88	4			0	0	0	1	0	0	0	4	2	0	4	Standard IVF	2	9	4050	3	0	0
342	150	1	46	2.32	2	27.76	6	1		1	0	0	0	0	1	0	1	1	0	1	ICSI	1	12	5400	2	0	0
343	150	1	42	1.67	5	33.25	7			0	0	0	0	0	0	1	4	2	0	3	ICSI	3	7	3150	1	0	0
344	120	0	30	0.39	3	18.12	4			0	0	0	1	0	0	0	2	0	0	1	ICSI	1	11	4950	6	0	0
345	120	0	39	0.14	1	25.94	4			0	0	0	1	0	0	0	4	1	0	2	ICSI	2	8	3600	1	0	1	1	0	2	2	0	0	0	0	1	0
346	120	0	43	0.55	1	27.29	4			0	0	0	1	0	0	0	1	0	0	1	Standard IVF	0	2	300	2	0	0
347	120	0	42	0.96	3	31.9	4	3		0	0	1	1	0	0	0	3	0	0	3	Standard IVF	1	9	4050	3	0	0
348	120	0	32	0.7	5	20.28	6			0	0	0	0	0	1	0	5	0	0	4	Standard IVF	3	6	1800	2	0	1	0	0	2	0	1	2	1	0	0	0
349	120	0	37	0.22	3	30		4		0	0	0	1	0	0	0	1	0	0	1	ICSI	1	4	600	1	0	0
350	120	0	35	1.44	6	26.84	5			0	0	0	0	1	0	0	4	2	0	4	Standard IVF	4	9	2700	2	0	0
351	120	0	34	0.04	0	24.95	4			0	0	0	1	0	0	0	1	0	0	1	Standard IVF	0	17	7650	1	0	0
352	120	0	42	1.49	11	18.88	4			0	0	0	1	0	0	0	4	0	0	2	ICSI	2	10	4500	3	0	0
353	150	1	34	5.47	35	19.57	3	6		0	0	1	0	0	1	0	15	3	0	11	Standard IVF	8	8	1200	14	0	0
354	120	0	37	1.76	6	20.75	6			0	0	0	0	0	1	0	5	0	0	5	Standard IVF	5	6	2700	2	0	0
355	150	1	42	0.53	5	31.6	7			0	0	0	0	0	0	1	5	0	0	2	ICSI	2	10	4500	3	0	0
356	150	1	36	1.2	3	20.54	2	6		0	1	0	0	0	1	0	2	1	0	2	ICSI	2	2	300	2	0	0
357	150	1	45	0.65	6	22.44	4	1		1	0	0	1	0	0	0	9	1	0	9	ICSI	5	12	5400	5	0	0
358	150	1	37	0.68	3	25.41	6			0	0	0	0	0	1	0	12	0	1	9	Standard IVF	5	8	3600	4	0	0
359	120	0	34	3.27	19	22.91	3			0	0	1	0	0	0	0	27	4	0	19	Standard IVF	18	8	1800	12	0	0
360	120	0	43	0.78	3	25.9	4	6		0	0	0	1	0	1	0	3	0	0	3	Standard IVF	2	7	3600	2	0	1	0	0	2	0	1	1	1	0	0	0
361	150	1	42	1	4	21.99	4	1		1	0	0	1	0	0	0	2	1	0	2	ICSI	2	6	900	2	0	0
362	120	0	32	0.35	1	20.9	4			0	0	0	1	0	0	0	3	1	0	2	ICSI	2	10	4500	6	0	0
363	150	1	39	0.47	3	20.01	4			0	0	0	1	0	0	0	2	0	0	2	Standard IVF	1	5	2250	1	0	1	0	0	1	0	1	0	1	0	0	0
364	120	0	30	2.57	4	18.12	4			0	0	0	1	0	0	0	8	1	0	6	ICSI	6	5	750	2	0	1	0	0	2	0	2	0	1	0	1	0
365	120	0	42	1.23	6	24.34	6	3		0	0	1	0	0	1	0	3	0	0	2	ICSI	1	12	5400	2	0	0
366	120	0	33	1.26	5	19.37	2			0	1	0	0	0	0	0	8	4	0	6	ICSI	5	7	2100	4	0	1	0	0	2	2	0	0	0	0	0	0
367	120	0	37	17.77	50	29.45	3	6		0	0	1	0	0	1	0	14	1	0	5	ICSI	6	7	1050	4	0	0
368	120	0	41	0.46	2	20.76	4			0	0	0	1	0	0	0	1	0	0	1	ICSI	1	5	750	1	0	0
369	150	1	36	6.35	24	21	3			0	0	1	0	0	0	0	17	5	0	12	ICSI	10	8	1200	6	0	1	0	0	1	1	0	0	0	0	1	1
370	120	0	41	0.83	7	24.83	5			0	0	0	0	1	0	0	7	0	0	6	Standard IVF	2	8	3000	2	0	1	0	0	2	0	2	0	1	0	0	0
371	120	0	38	0.22	3	30	4			0	0	0	1	0	0	0	1	1	0	1	Standard IVF	1	3	450	2	0	1	0	0	2	0	1	1	1	0	1	0
372	120	0	32	0.35	1	20.9	4			0	0	0	1	0	0	0	13	3	0	12	Standard IVF	12	13	5850	7	0	0
373	120	0	31	2.33	6	19.4	5			0	0	0	0	1	0	0	12	3	0	9	Standard IVF	5	9	2700	5	0	1	0	0	2	1	1	0	0	0	0	0
374	120	0	42	1.74	1	19.33	7			0	0	0	0	0	0	1	6	2	0	5	ICSI	5	8	1800	1	1	1	0	0	2	1	1	0	0	1	0	0
375	120	0	43	0.74	4	27.29	4			0	0	0	1	0	0	0	3	1	0	2	Standard IVF	2	3	450	1	0	0
376	120	0	42	0.96	2	31.9	4			0	0	0	1	0	0	0	3	0	0	3	ICSI	2	10	4500	5	0	0
377	120	0	32	0.35	1	20.9	4			0	0	0	1	0	0	0	8	0	0	8	Standard IVF	7	14	6300	4	0	0
378	150	1	39	0.47	5	20.01	4			0	0	0	1	0	0	0	3	1	0	3	ICSI	3	8	3600	4	0	1	1	0	3	3	0	0	0	0	1	0
379	120	0	44	0.77	2	22.14	1			1	0	0	0	0	0	0	6	1	0	3	ICSI	4	6	2700	2	0	1	0	0	3	0	3	0	1	0	1	0
380	120	0	44	0.1	0	26.1	4			0	0	0	1	0	0	0	1	0	0	1	ICSI	0	8	1200	1	0	0
381	120	0	42	0.96	2	31.9	4			0	0	0	1	0	0	0	5	1	0	5	ICSI	2	10	4500	3	0	0
382	120	0	42	0.82	7	24.34	6	3		0	0	1	0	0	1	0	6	1	0	5	ICSI	2	9	4050	4	0	0
383	150	1	41	0.77	2	23.4	4	5	6	0	0	0	1	1	1	0	3	2	0	2	ICSI	2	7	1050	3	1	0
384	120	0	41	0.83	8	24.83	5			0	0	0	0	1	0	0	7	1	0	2	ICSI	2	6	2250	1	0	0
385	120	0	31	2.23	15	22.18	5			0	0	0	0	1	0	0	9	0	0	7	Standard IVF	6	7	2100	3	1	1	1	0	2	0	2	0	1	1	0	0
386	120	0	35	3.4	14	19.26	2			0	1	0	0	0	0	0	12	4	0	12	ICSI	11	8	1200	9	0	0
387	120	0	32	0.35	4	20.9	4			0	0	0	1	0	0	0	10	3	0	10	Standard IVF	8	14	6300	8	0	0
388	150	1	31	0.5	6	27	4	6		0	0	0	1	0	1	0	15	5	0	12	ICSI	9	8	3600	2	0	0
389	120	0	43	0.86	5	25.04	4			0	0	0	1	0	0	0	13	1	0	12	Standard IVF	2	9	4050	7	0	1	0	0	2	0	2	0	1	0	1	0
390	120	0	43	0.03	3	27.3	7			0	0	0	0	0	0	1	2	0	0	2	Standard IVF	1	14	6300	1	0	0
391	150	1	37	0.68	3	25.77	6			0	0	0	0	0	1	0	4	2	0	3	ICSI	3	7	3150	4	1	0
392	120	0	42	0.65	3	22.73	1			1	0	0	0	0	0	0	3	1	0	2	ICSI	2	6	2250	3	1	1	0	0	1	1	0	0	0	1	0	0
393	120	0	43	1.43	0	20.48	7			0	0	0	0	0	0	1	7	2	0	5	ICSI	3	7	2625	3	0	1	0	0	2	1	1	0	0	0	0	0
394	150	1	35	2.6	0	17.88	3			0	0	1	0	0	0	0	12	0	0	10	Standard IVF	3	32	3600	7	0	0
395	120	0	40	0.14	0	25.94	5			0	0	0	0	1	0	0	2	0	0	1	ICSI	1	11	4950	2	0	0
396	120	0	33	3.08	18	16.26	1			1	0	0	0	0	0	0	20	7	1	11	ICSI	9	8	1800	8	0	0
397	120	0	43	0.59	8	33.79	4			0	0	0	1	0	0	0	5	1	0	3	Standard IVF	1	10	4500	4	0	1	0	0	1	1	0	0	0	0	0	0
398	120	0	36	1.44	11	19.95	5			0	0	0	0	1	0	0	6	8	0	5	Standard IVF	5	9	2700	2	0	0
399	120	0	38	0.44	5	29.38	4			0	0	0	1	0	0	0	3	1	0	3	ICSI	2	3	450	1	0	0
400	150	1	42	0.77	1	23.4	4	5	6	0	0	0	1	1	1	0	2	0	0	2	ICSI	2	7	1050	1	1	0
